# Supplementary material for: Synthesis, Complexation Properties, and Evaluation of New Aminodiphosphonic Acids as Vector Molecules for 68Ga Radiopharmaceuticals
Source: Molecules. 2021 Apr 18;26(8):2357. doi: 10.3390/molecules26082357 (PMC8073962; doi:10.3390/molecules26082357)
Supplement: Supplementary file 1 [file molecules-26-02357-s001.zip]

Archive with 1 entries (1 files):
- molecules-1146724-supplementary.pdf
